# Supplementary material for: Normalized data may have limitations in determining the reliability of MVC measurements
Source: Sci Rep. 2025 Sep 25;15:32930. doi: 10.1038/s41598-025-20014-9 (PMC12464283; doi:10.1038/s41598-025-20014-9)
Supplement: Supplementary file 1 — Supplementary Information. [file 41598_2025_20014_MOESM1_ESM.xlsx]

## Sheet: Data
			original data					normalized data
			extension		Flexion			extension		Flexion
			T1	T2	T1	T2		T1	T2	T1	T2
		f	406.409	507.639	231.05	287.93		1.50522	1.88014	0.855741	1.06641
		f	458.685	523.31	304.875	324.517		1.99428	2.27526	1.32554	1.41094
		f	564.44	463.591	359.578	366.038		2.25776	1.85437	1.43831	1.46415
		f	516.861	510.088	438.724	377.245		1.98793	1.96188	1.6874	1.45094
		f	377.147	427.154	401.592	388.515		1.43949	1.63036	1.5328	1.48288
		f	486.508	469.412	401.767	371.963		1.83588	1.77136	1.5161	1.40363
		f	416.805	424.934	296.232	328.968		1.76612	1.80057	1.25522	1.39393
		f	310.865	375.947	257.557	182.933		1.35159	1.63455	1.11981	0.795361
		f	490.903	536.717	373.406	334.868		2.28327	2.49636	1.73677	1.55753
		f	559.263	569.759	403.721	448.683		2.61338	2.66242	1.88654	2.09665
		f	388.726	406.507	394.851	405.405		1.93396	2.02242	1.96443	2.01694
		f	499.487	488.213	341.714	307.002		2.21994	2.16983	1.51873	1.36445
		f	412.535	376.023	317.086	329.639		1.52791	1.39268	1.17439	1.22089
		f	414.497	533.985	327.617	307.87		1.59422	2.05379	1.26007	1.18411
		f	497.534	488.062	491.072	556.201		2.21126	2.16916	2.18254	2.472
		f	389.583	370.516	327.06	350.333		1.59014	1.51231	1.33494	1.42993
		f	577.573	535.673	333.928	360.23		1.94469	1.80361	1.12434	1.21289
		f	726.057	443.971	444.712	502.516		2.95145	1.80476	1.80777	2.04275
		f	418.97	398.12	424.056	392.747		1.64302	1.56126	1.66296	1.54018
		f	604.315	535.15	450.8	452.521		2.89146	2.56053	2.15694	2.16517
		f	580.575	528.192	423.202	414.044		2.42918	2.21001	1.77072	1.7324
		f	542.227	432.887	319.835	322.37		1.94347	1.55157	1.14636	1.15545
		f	367.685	397.226	352.451	377.491		1.72622	1.86491	1.6547	1.77226
		f	329.76	378.938	174.913	205.939		1.88434	2.16536	0.999501	1.1768
		f	451	386	220	237		2.73333	2.33939	1.33333	1.43636
		f	654	599	432	488		2.07619	1.90159	1.37143	1.54921
		f	251	279	271	371		0.92963	1.03333	1.0037	1.37407
		f	603	559	283	360		2.28409	2.11742	1.07197	1.36364
		f	382	408	369	415		1.66812	1.78166	1.61135	1.81223
		f	237	393	213	293		1.08716	1.80275	0.977064	1.34404
		f	456	459	377	386		1.74713	1.75862	1.44444	1.47893
		f	431	481	256	301		2.29255	2.55851	1.3617	1.60106
		f	505	448	224	218		2.27477	2.01802	1.00901	0.981982
		f	461	385	211	302		1.62898	1.36042	0.745583	1.06714
		f	514	567	369	335		2.03162	2.24111	1.4585	1.32411
		f	385	422	278	316		1.87805	2.05854	1.3561	1.54146
		f	407	551	339	334		1.74678	2.36481	1.45494	1.43348
		f	599	722	323	487		2.995	3.61	1.615	2.435
		f	599	600	420	476		2.30385	2.30769	1.61538	1.83077
		f	470	459	520	613		1.44615	1.41231	1.6	1.88615
		f	416	465	453	464		1.67266	1.4964	1.66906	1.6295
		f	364	406	296	312		1.65455	1.84545	1.34545	1.41818
		m	687.635	723.09	559.981	542.363		2.26196	2.37859	1.84204	1.78409
		m	781.525	811.569	428.186	466.091		2.48103	2.57641	1.35932	1.47965
		m	508.626	520.995	279.358	380.462		1.58945	1.62811	0.872995	1.18894
		m	751.338	783.863	573.72	558.463		2.55557	2.6662	1.95143	1.89953
		m	881.103	865.719	552.203	707.937		2.60681	2.5613	1.63374	2.09449
		m	614.678	535.868	603.026	643.557		2.00875	1.7512	1.97067	2.10313
		m	685.343	693.913	564.585	560.253		2.25442	2.28261	1.85719	1.84294
		m	638.861	660.858	439.967	467.039		2.10152	2.17388	1.44726	1.53631
		m	513.26	597.75	535.326	505.048		1.54132	1.79505	1.60759	1.51666
		m	701.823	904.532	514.903	659.897		1.90713	2.45797	1.39919	1.7932
		m	654.856	781.992	562.894	639.221		1.98441	2.36967	1.70574	1.93703
		m	686.678	706.698	567.853	664.609		2.21509	2.27967	1.83178	2.1439
		m	603.371	826.309	683.849	753.461		1.7591	2.40907	1.99373	2.19668
		m	848.626	785.437	537.49	675.862		2.59519	2.40195	1.6437	2.06685
		m	697.871	836.248	606.138	579.949		2.04056	2.44517	1.77233	1.69576
		m	800.836	822.234	514.968	532.302		2.62569	2.69585	1.68842	1.74525
		m	382.663	454.151	451.773	413.502		1.31953	1.56604	1.55784	1.42587
		m	839.453	898.666	655.206	602.181		2.44739	2.62002	1.91022	1.75563
		m	770.26	782.845	558.595	596.06		2.53375	2.57515	1.83748	1.96072
		m	759.708	768.124	593.105	599.282		2.32327	2.349	1.81378	1.83267
		m	760.117	866.447	484.638	505.665		2.16558	2.46851	1.38073	1.44064
		m	724.289	788.51	666.953	734.076		2.4143	2.62837	2.22318	2.44692
		m	747.378	809.183	508.518	526.923		2.23766	2.4227	1.52251	1.57761
		m	457.67	476.584	362.45	389.235		1.90696	1.98577	1.51021	1.62181
		m	708.767	710.563	505.79	532.316		2.83507	2.84225	2.02316	2.12926
		m	492	471	519	471		1.60784	1.53922	1.69608	1.53922
		m	849	801	600	589		2.43966	2.30172	1.72414	1.69253
		m	797	726	524	602		2.43731	2.22018	1.60245	1.84098
		m	607	587	519	461		1.63172	1.57796	1.39516	1.23925
		m	680	615	509	564		2.10526	1.90402	1.57585	1.74613
		m	576	611	516	558		1.38795	1.47229	1.24337	1.34458
		m	698	754	705	651		2.00575	2.16667	2.02586	1.87069
		m	512	637	675	625		1.21905	1.51667	1.60714	1.4881
		m	799	776	595	631		2.17711	2.11444	1.62125	1.71935
		m	1042	992	620	813		2.77867	2.64533	1.65333	2.168
		m	673	744	537	584		1.89577	2.09577	1.51268	1.64507
		m	513	519	431	693		1.59317	1.6118	1.33851	2.15217
		m	672	677	417	463		2.11321	2.12893	1.31132	1.45597
		m	609	651	531	444		2.00329	2.14145	1.74671	1.46053
		m	632	805	543	582		1.73151	2.20548	1.48767	1.59452
		m	695	762	376	407		2.89583	3.175	1.56667	1.69583
		m	780	823	670	668		2.06897	2.18302	1.77719	1.77188
		m	693	646	576	504		1.93575	1.80447	1.60894	1.40782
